# Supplementary material for: Population Evolution, Genetic Diversity and Structure of the Medicinal Legume, Glycyrrhiza uralensis and the Effects of Geographical Distribution on Leaves Nutrient Elements and Photosynthesis
Source: Front Plant Sci. 2022 Jan 7;12:708709. doi: 10.3389/fpls.2021.708709 (PMC8782460; doi:10.3389/fpls.2021.708709)
Supplement: Supplementary file 2 [file Data_Sheet_2.xlsx]

## Sheet: Sheet1
Population	GO accession	Description	Term type	Over represented pValue	Corrected pValue	Gene_number	DEG_list	Bg_item	Bg_list	Gene_names
UW	GO:0004807	triose-phosphate isomerase activity	molecular_function	0.0031702	1	1	18	4	22799	Glyur002724s00044774
	GO:0042157	lipoprotein metabolic process	biological_process	0.0036731	1	2	18	117	22799	Glyur000139s00009286,Glyur003684s00037935
	GO:0003995	acyl-CoA dehydrogenase activity	molecular_function	0.013204	1	1	18	17	22799	Glyur000345s00015647
	GO:0006355	regulation of transcription, DNA-dependent	biological_process	0.030076	1	5	18	2331	22799	Glyur000016s00003034,Glyur000139s00009286,Glyur000016s00003035,Glyur000345s00015648,Glyur000603s00029236
	GO:0051252	regulation of RNA metabolic process	biological_process	0.030367	1	5	18	2337	22799	Glyur000603s00029236,Glyur000345s00015648,Glyur000139s00009286,Glyur000016s00003035,Glyur000016s00003034
	GO:2001141	regulation of RNA biosynthetic process	biological_process	0.030367	1	5	18	2337	22799	Glyur000603s00029236,Glyur000345s00015648,Glyur000139s00009286,Glyur000016s00003035,Glyur000016s00003034
	GO:2000112	regulation of cellular macromolecule biosynthetic process	biological_process	0.032311	1	5	18	2375	22799	Glyur000603s00029236,Glyur000016s00003035,Glyur000139s00009286,Glyur000345s00015648,Glyur000016s00003034
	GO:0006869	lipid transport	biological_process	0.032466	1	1	18	42	22799	Glyur003684s00037935
	GO:0010556	regulation of macromolecule biosynthetic process	biological_process	0.032616	1	5	18	2381	22799	Glyur000603s00029236,Glyur000345s00015648,Glyur000139s00009286,Glyur000016s00003035,Glyur000016s00003034
	GO:0031326	regulation of cellular biosynthetic process	biological_process	0.032616	1	5	18	2381	22799	Glyur000016s00003034,Glyur000603s00029236,Glyur000139s00009286,Glyur000016s00003035,Glyur000345s00015648
	GO:0009889	regulation of biosynthetic process	biological_process	0.032774	1	5	18	2384	22799	Glyur000016s00003034,Glyur000603s00029236,Glyur000345s00015648,Glyur000016s00003035,Glyur000139s00009286
	GO:0019219	regulation of nucleobase-containing compound metabolic process	biological_process	0.032824	1	5	18	2385	22799	Glyur000016s00003034,Glyur000016s00003035,Glyur000139s00009286,Glyur000345s00015648,Glyur000603s00029236
	GO:0051171	regulation of nitrogen compound metabolic process	biological_process	0.032824	1	5	18	2385	22799	Glyur000603s00029236,Glyur000345s00015648,Glyur000139s00009286,Glyur000016s00003035,Glyur000016s00003034
	GO:0010468	regulation of gene expression	biological_process	0.035481	1	5	18	2435	22799	Glyur000139s00009286,Glyur000016s00003035,Glyur000345s00015648,Glyur000603s00029236,Glyur000016s00003034
	GO:0010181	FMN binding	molecular_function	0.036107	1	1	18	47	22799	Glyur000178s00013231
	GO:0080090	regulation of primary metabolic process	biological_process	0.036751	1	5	18	2457	22799	Glyur000603s00029236,Glyur000345s00015648,Glyur000139s00009286,Glyur000016s00003035,Glyur000016s00003034
	GO:0016861	intramolecular oxidoreductase activity, interconverting aldoses and ketoses	molecular_function	0.037857	1	1	18	49	22799	Glyur002724s00044774
	GO:0060255	regulation of macromolecule metabolic process	biological_process	0.03867	1	5	18	2491	22799	Glyur000345s00015648,Glyur000016s00003035,Glyur000139s00009286,Glyur000603s00029236,Glyur000016s00003034
	GO:0031323	regulation of cellular metabolic process	biological_process	0.040189	1	5	18	2516	22799	Glyur000016s00003034,Glyur000345s00015648,Glyur000139s00009286,Glyur000016s00003035,Glyur000603s00029236
	GO:0016597	amino acid binding	molecular_function	0.047436	1	1	18	62	22799	Glyur000139s00009285
	GO:0001071	nucleic acid binding transcription factor activity	molecular_function	0.047986	1	3	18	1056	22799	Glyur000345s00015648,Glyur000016s00003035,Glyur000603s00029236
	GO:0003700	sequence-specific DNA binding transcription factor activity	molecular_function	0.047986	1	3	18	1056	22799	Glyur000345s00015648,Glyur000016s00003035,Glyur000603s00029236
	GO:0019222	regulation of metabolic process	biological_process	0.048374	1	5	18	2646	22799	Glyur000016s00003034,Glyur000016s00003035,Glyur000139s00009286,Glyur000345s00015648,Glyur000603s00029236
	GO:0016860	intramolecular oxidoreductase activity	molecular_function	0.048842	1	1	18	64	22799	Glyur002724s00044774
	GO:0031406	carboxylic acid binding	molecular_function	0.048888	1	1	18	64	22799	Glyur000139s00009285
	GO:0010876	lipid localization	biological_process	0.049578	1	1	18	65	22799	Glyur003684s00037935
SW	GO:0005975	carbohydrate metabolic process	biological_process	5.127e-05	0.22748	6	15	1210	22799	Glyur001802s00036258,Glyur003702s00044485,Glyur001802s00036257,Glyur007364s00047495,Glyur000028s00003476,Glyur000398s00034457
	GO:0044723	single-organism carbohydrate metabolic process	biological_process	0.00025777	0.57185	4	15	546	22799	Glyur000398s00034457,Glyur000028s00003476,Glyur001802s00036257,Glyur001802s00036258
	GO:0006486	protein glycosylation	biological_process	0.0011419	1	2	15	85	22799	Glyur001802s00036257,Glyur000398s00034457
	GO:0043413	macromolecule glycosylation	biological_process	0.0011419	1	2	15	85	22799	Glyur001802s00036257,Glyur000398s00034457
	GO:0009101	glycoprotein biosynthetic process	biological_process	0.0014124	1	2	15	94	22799	Glyur000398s00034457,Glyur001802s00036257
	GO:0009100	carbohydrate metabolic process	biological_process	0.001468	1	2	15	96	22799	Glyur001802s00036257,Glyur000398s00034457
	GO:0070085	carbohydrate metabolic process	biological_process	0.0022582	1	2	15	116	22799	Glyur001802s00036257,Glyur000398s00034457
	GO:0004347		molecular_function	0.0071415	1	1	15	12	22799	Glyur000028s00003476
	GO:0005272	sodium channel activity	molecular_function	0.0092285	1	1	15	14	22799	Glyur000398s00034457
	GO:0016051	carbohydrate biosynthetic process	biological_process	0.010495	1	2	15	261	22799	Glyur001802s00036258,Glyur000028s00003476
	GO:0006305	DNA alkylation	biological_process	0.010686	1	1	15	17	22799	Glyur005638s00046107
	GO:0006306	DNA methylation	biological_process	0.010686	1	1	15	17	22799	Glyur005638s00046107
	GO:0044728	DNA methylation or demethylation	biological_process	0.010686	1	1	15	17	22799	Glyur005638s00046107
	GO:0016757	transferase activity, transferring glycosyl groups	molecular_function	0.0112	1	3	15	746	22799	Glyur001802s00036258,Glyur001802s00036257,Glyur000398s00034457
	GO:0040029	regulation of gene expression, epigenetic	biological_process	0.011756	1	1	15	19	22799	Glyur005638s00046107
	GO:0008378	galactosyltransferase activity	molecular_function	0.013429	1	1	15	23	22799	Glyur000398s00034457
	GO:0009341	beta-galactosidase complex	cellular_component	0.015517	1	1	15	26	22799	Glyur007364s00047495
	GO:0006094	gluconeogenesis	biological_process	0.017235	1	1	15	29	22799	Glyur000028s00003476
	GO:0019319	hexose biosynthetic process	biological_process	0.017235	1	1	15	29	22799	Glyur000028s00003476
	GO:0046364	monosaccharide biosynthetic process	biological_process	0.017235	1	1	15	29	22799	Glyur000028s00003476
	GO:0009372	quorum sensing	biological_process	0.017847	1	1	15	29	22799	Glyur001199s00031516
	GO:0048872	homeostasis of number of cells	biological_process	0.017847	1	1	15	29	22799	Glyur001199s00031516
	GO:0048874	homeostasis of number of cells in a free-living population	biological_process	0.017847	1	1	15	29	22799	Glyur001199s00031516
	GO:0004565	beta-galactosidase activity	molecular_function	0.023299	1	1	15	39	22799	Glyur007364s00047495
	GO:0015925	galactosidase activity	molecular_function	0.027971	1	1	15	47	22799	Glyur007364s00047495
	GO:0016861	intramolecular oxidoreductase activity, interconverting aldoses and ketoses	molecular_function	0.031357	1	1	15	49	22799	Glyur000028s00003476
	GO:0016759	cellulose synthase activity	molecular_function	0.032447	1	1	15	55	22799	Glyur001802s00036258
	GO:0016760	cellulose synthase (UDP-forming) activity	molecular_function	0.032447	1	1	15	55	22799	Glyur001802s00036258
	GO:0006096	glycolysis	biological_process	0.034986	1	1	15	62	22799	Glyur000028s00003476
	GO:0044000	movement in host	biological_process	0.037304	1	1	15	64	22799	Glyur000028s00003476
	GO:0046739	spread of virus in multicellular host	biological_process	0.037304	1	1	15	64	22799	Glyur000028s00003476
	GO:0046740	spread of virus in host, cell to cell	biological_process	0.037304	1	1	15	64	22799	Glyur000028s00003476
	GO:0051814	movement in other organism involved in symbiotic interaction	biological_process	0.037304	1	1	15	64	22799	Glyur000028s00003476
	GO:0030244	cellulose biosynthetic process	biological_process	0.037586	1	1	15	64	22799	Glyur001802s00036258
	GO:0030243	cellulose metabolic process	biological_process	0.038258	1	1	15	65	22799	Glyur001802s00036258
	GO:0016860	intramolecular oxidoreductase activity	molecular_function	0.039277	1	1	15	64	22799	Glyur000028s00003476
	GO:0004650	polygalacturonase activity	molecular_function	0.039982	1	1	15	66	22799	Glyur003702s00044485
	GO:0006007	glucose catabolic process	biological_process	0.04658	1	1	15	78	22799	Glyur000028s00003476
	GO:0019320	hexose catabolic process	biological_process	0.04658	1	1	15	78	22799	Glyur000028s00003476
	GO:1901137	carbohydrate derivative biosynthetic process	biological_process	0.046804	1	2	15	577	22799	Glyur000398s00034457,Glyur001802s00036257
	GO:0015081	sodium ion transmembrane transporter activity	molecular_function	0.047055	1	1	15	78	22799	Glyur000398s00034457
	GO:0008170	N-methyltransferase activity	molecular_function	0.047176	1	1	15	80	22799	Glyur005638s00046107
	GO:0016758	transferase activity, transferring hexosyl groups	molecular_function	0.048768	1	2	15	561	22799	Glyur001802s00036258,Glyur000398s00034457
YW	GO:0060962	regulation of ribosomal protein gene transcription from RNA polymerase II promoter	biological_process	0.00078947	1	1	18	1	22799	Glyur000133s00010353
	GO:0008899	homoserine O-succinyltransferase activity	molecular_function	0.0023667	1	1	18	3	22799	Glyur000761s00025804
	GO:0009092	homoserine metabolic process	biological_process	0.0023667	1	1	18	3	22799	Glyur000761s00025804
	GO:0016750	O-succinyltransferase activity	molecular_function	0.0023667	1	1	18	3	22799	Glyur000761s00025804
	GO:0019279	L-methionine biosynthetic process from L-homoserine via cystathionine	biological_process	0.0023667	1	1	18	3	22799	Glyur000761s00025804
	GO:0019281	L-methionine biosynthetic process from homoserine via O-succinyl-L-homoserine and cystathionine	biological_process	0.0023667	1	1	18	3	22799	Glyur000761s00025804
	GO:0071265	L-methionine biosynthetic process	biological_process	0.0023667	1	1	18	3	22799	Glyur000761s00025804
	GO:0071266	'de novo' L-methionine biosynthetic process	biological_process	0.0023667	1	1	18	3	22799	Glyur000761s00025804
	GO:0003856	3-dehydroquinate synthase activity	molecular_function	0.0023667	1	1	18	3	22799	Glyur001323s00031186
	GO:0016748	succinyltransferase activity	molecular_function	0.0062993	1	1	18	8	22799	Glyur000761s00025804
	GO:0009086	methionine biosynthetic process	biological_process	0.0062993	1	1	18	8	22799	Glyur000761s00025804
	GO:0000097	sulfur amino acid biosynthetic process	biological_process	0.0094349	1	1	18	12	22799	Glyur000761s00025804
	GO:0006305	DNA alkylation	biological_process	0.013341	1	1	18	17	22799	Glyur005638s00046107
	GO:0006306	DNA methylation	biological_process	0.013341	1	1	18	17	22799	Glyur005638s00046107
	GO:0044728	DNA methylation or demethylation	biological_process	0.013341	1	1	18	17	22799	Glyur005638s00046107
	GO:0004652	polynucleotide adenylyltransferase activity	molecular_function	0.013341	1	1	18	17	22799	Glyur000761s00025803
	GO:0003995	acyl-CoA dehydrogenase activity	molecular_function	0.013341	1	1	18	17	22799	Glyur000345s00015647
	GO:0008652	cellular amino acid biosynthetic process	biological_process	0.014401	1	2	18	234	22799	Glyur001323s00031186,Glyur000761s00025804
	GO:0040029	regulation of gene expression, epigenetic	biological_process	0.0149	1	1	18	19	22799	Glyur005638s00046107
	GO:0006555	methionine metabolic process	biological_process	0.0149	1	1	18	19	22799	Glyur000761s00025804
	GO:0009069	serine family amino acid metabolic process	biological_process	0.017233	1	1	18	22	22799	Glyur000761s00025804
	GO:0043631	RNA polyadenylation	biological_process	0.020336	1	1	18	26	22799	Glyur000761s00025803
	GO:0009073	aromatic amino acid family biosynthetic process	biological_process	0.021884	1	1	18	28	22799	Glyur001323s00031186
	GO:0009372	quorum sensing	biological_process	0.022657	1	1	18	29	22799	Glyur001199s00031516
	GO:0048872	homeostasis of number of cells	biological_process	0.022657	1	1	18	29	22799	Glyur001199s00031516
	GO:0048874	homeostasis of number of cells in a free-living population	biological_process	0.022657	1	1	18	29	22799	Glyur001199s00031516
	GO:0000096	sulfur amino acid metabolic process	biological_process	0.027284	1	1	18	35	22799	Glyur000761s00025804
	GO:0070566	adenylyltransferase activity	molecular_function	0.028822	1	1	18	37	22799	Glyur000761s00025803
	GO:0016053	organic acid biosynthetic process	biological_process	0.030895	1	2	18	352	22799	Glyur000761s00025804,Glyur001323s00031186
	GO:0046394	carboxylic acid biosynthetic process	biological_process	0.030895	1	2	18	352	22799	Glyur000761s00025804,Glyur001323s00031186
	GO:0006120	mitochondrial electron transport, NADH to ubiquinone	biological_process	0.031124	1	1	18	40	22799	Glyur000133s00010349
	GO:0031123	RNA 3'-end processing	biological_process	0.032656	1	1	18	42	22799	Glyur000761s00025803
	GO:0006869	lipid transport	biological_process	0.032656	1	1	18	42	22799	Glyur003684s00037935
	GO:0009067	aspartate family amino acid biosynthetic process	biological_process	0.034185	1	1	18	44	22799	Glyur000761s00025804
	GO:0016838	carbon-oxygen lyase activity, acting on phosphates	molecular_function	0.037999	1	1	18	49	22799	Glyur001323s00031186
	GO:0008374	O-acyltransferase activity	molecular_function	0.041041	1	1	18	53	22799	Glyur000761s00025804
	GO:0009072	aromatic amino acid family metabolic process	biological_process	0.042558	1	1	18	55	22799	Glyur001323s00031186
	GO:0042775	mitochondrial ATP synthesis coupled electron transport	biological_process	0.043315	1	1	18	56	22799	Glyur000133s00010349
	GO:0009066	aspartate family amino acid metabolic process	biological_process	0.044072	1	1	18	57	22799	Glyur000761s00025804
	GO:0019033	viral tegument	cellular_component	0.047095	1	1	18	61	22799	Glyur001172s00037245
	GO:0044283	small molecule biosynthetic process	biological_process	0.048477	1	2	18	451	22799	Glyur001323s00031186,Glyur000761s00025804
